# Supplementary material for: Single-Cell Analysis of ADSC Interactions with Fibroblasts and Endothelial Cells in Scleroderma Skin
Source: Cells. 2023 Jul 5;12(13):1784. doi: 10.3390/cells12131784 (PMC10341100; doi:10.3390/cells12131784)
Supplement: Supplementary file 1 [file cells-12-01784-s001.zip]

Archive with 1 entries (1 files):
- cells-2457600-supplementary.pdf
